# Supplementary material for: The IFIH1/MDA5 rs1990760 Gene Variant (946Thr) Differentiates Early- vs. Late-Onset Skin Disease and Increases the Risk of Arthritis in a Spanish Cohort of Psoriasis
Source: Int J Mol Sci. 2023 Sep 30;24(19):14803. doi: 10.3390/ijms241914803 (PMC10572774; doi:10.3390/ijms241914803)
Supplement: Supplementary file 1 [file ijms-24-14803-s001.zip]

Archive with 1 entries (1 files):
- ijms-2447177-supplementary.pdf
